# Supplementary material for: Electrospun Donor/Acceptor Nanofibers for Efficient Photocatalytic Hydrogen Evolution
Source: Nanomaterials (Basel). 2022 May 2;12(9):1535. doi: 10.3390/nano12091535 (PMC9101664; doi:10.3390/nano12091535)
Supplement: Supplementary file 1 [file nanomaterials-12-01535-s001.zip]

Archive with 1 entries (1 files):
- nanomaterials-1689849-supplementary.pdf
